# Supplementary material for: Educational Trajectories and Academic Achievement from Primary to Secondary Education: A Systematic Review of Individual, Family, School, and Contextual Factors
Source: Behav Sci (Basel). 2026 Apr 19;16(4):608. doi: 10.3390/bs16040608 (PMC13113718; doi:10.3390/bs16040608)
Supplement: Supplementary file 1 [file behavsci-16-00608-s001.zip]

Archive with 1 entries (1 files):
- behavsci-4177579-supplementary.pdf
